# Supplementary material for: Genome-wide SNP analysis of Japanese Thoroughbred racehorses
Source: PLoS One. 2019 Jul 24;14(7):e0218407. doi: 10.1371/journal.pone.0218407 (PMC6655603; doi:10.1371/journal.pone.0218407)
Supplement: S1 Table — Protein-coding genes in the top 10 regions with the highest PBS values are listed. (XLSX) [file pone.0218407.s006.xlsx]

## Sheet: Sheet1
Table S1 Protein-coding genes in the top 10 regions with the highest PBS values
#	Chr	Position (Mb)	Gene	Product	GO domain	GO term
1	16	14.9-15.8	CHL1	Cell adhesion molecule L1 like	Molecular Function	cell-cell adhesion mediator activity
					Biological Process	axon guidance
					Biological Process	dendrite self-avoidance
					Biological Process	homophilic cell adhesion via plasma membrane adhesion molecules
					Cellular Component	plasma membrane
					Cellular Component	axon
					Cellular Component	integral component of membrane
2	1	66.4-67.5	ANXA11	Annexin A11	Molecular Function	calcium-dependent phospholipid binding
					Molecular Function	calcium-dependent protein binding
					Molecular Function	calcium ion binding
					Molecular Function	phosphatidylethanolamine binding
					Molecular Function	S100 protein binding
					Biological Process	cytokinetic process
					Biological Process	phagocytosis
					Biological Process	response to calcium ion
					Cellular Component	spindle
					Cellular Component	cytosol
					Cellular Component	azurophil granule
					Cellular Component	nuclear envelope
					Cellular Component	nucleoplasm
					Cellular Component	cytoplasm
					Cellular Component	midbody
					Cellular Component	phagocytic vesicle
					Cellular Component	specific granule
			PLAC9	Placenta specific 9	NA	NA
			TMEM254	Transmembrane protein 254	Cellular Component	integral component of membrane
			LOC102150428	Homeobox protein OTX1 B	NA	NA
			LOC102150467	Glutamine and serine-rich protein 1	NA	NA
			AGT	Angiotensinogen	Molecular Function	serine-type endopeptidase inhibitor activity
					Molecular Function	type 1 angiotensin receptor binding
					Molecular Function	type 2 angiotensin receptor binding
					Biological Process	G protein-coupled receptor signaling pathway
					Biological Process	kidney development
					Biological Process	negative regulation of endopeptidase activity
					Biological Process	negative regulation of neurotrophin TRK receptor signaling pathway
					Biological Process	positive regulation of activation of Janus kinase activity
					Biological Process	positive regulation of branching involved in ureteric bud morphogenesis
					Biological Process	positive regulation of cholesterol esterification
					Biological Process	positive regulation of endothelial cell migration
					Biological Process	positive regulation of epidermal growth factor receptor signaling pathway
					Biological Process	positive regulation of extrinsic apoptotic signaling pathway
					Biological Process	positive regulation of gap junction assembly
					Biological Process	positive regulation of phosphatidylinositol 3-kinase signaling
					Biological Process	positive regulation of protein tyrosine kinase activity
					Biological Process	positive regulation of transcription, DNA-templated
					Biological Process	regulation of cardiac conduction
					Biological Process	regulation of extracellular matrix assembly
					Biological Process	regulation of systemic arterial blood pressure by renin-angiotensin
					Biological Process	renal system process
					Cellular Component	extracellular space
					Cellular Component	integral component of membrane
			COG2	Component of oligomeric golgi complex 2	Molecular Function	protein transporter activity
					Biological Process	Golgi organization
					Biological Process	intra-Golgi vesicle-mediated transport
					Cellular Component	Golgi stack
					Cellular Component	Golgi transport complex
					Cellular Component	membrane
3	4	81.4-82.4	GRM8	Glutamate metabotropic receptor 8	Molecular Function	glutamate receptor activity
					Molecular Function	G protein-coupled receptor activity
					Biological Process	adenylate cyclase-inhibiting G protein-coupled glutamate receptor signaling pathway
					Biological Process	G protein-coupled glutamate receptor signaling pathway
					Biological Process	regulation of synaptic transmission, glutamatergic
					Cellular Component	integral component of plasma membrane
					Cellular Component	presynaptic membrane
4	25	17.6-18.0	LOC100056556	Major allergen Equ c 1	NA	NA
			LOC100053601	Major allergen Equ c 1-like	Molecular Function	small molecule binding
			ZFP37	ZFP37 zinc finger protein	Molecular Function	metal ion binding
					Molecular Function	nucleic acid binding
					Biological Process	regulation of transcription, DNA-templated
					Cellular Component	nucleus
			LOC100056127	Major allergen Equ c 1	NA	NA
			LOC100034197	Equ c 1	Molecular Function	small molecule binding
5	18	50.5-51.1	METTL8	Methyltransferase-like 8	Molecular Function	tRNA (cytosine-3-)-methyltransferase activity
			DCAF17	DDB1 and CUL4 associated factor 17	Biological Process	protein ubiquitination
					Cellular Component	cytosol
					Cellular Component	nucleoplasm
					Cellular Component	Cul4-RING E3 ubiquitin ligase complex
			LOC100063657	Cytochrome B reductase 1	NA	NA
			DYNC1I2	Dynein cytoplasmic 1 intermediate chain 2	Molecular Function	dynein heavy chain binding
					Molecular Function	dynein light chain binding
					Biological Process	microtubule-based movement
					Cellular Component	cytoplasmic dynein complex
					Cellular Component	dynein complex
			SLC25A12	Solute carrier family 25 member 12	Molecular Function	calcium ion binding
					Molecular Function	identical protein binding
					Molecular Function	L-aspartate transmembrane transporter activity
					Molecular Function	L-glutamate transmembrane transporter activity
					Biological Process	aspartate transmembrane transport
					Biological Process	L-glutamate transmembrane transport
					Biological Process	malate-aspartate shuttle
					Biological Process	response to calcium ion
					Cellular Component	mitochondrion
					Cellular Component	integral component of membrane
6	5	34.6-34.8	DDR2	Discoidin receptor tyrosine kinase 2	Molecular Function	ATP binding
					Molecular Function	collagen binding
					Molecular Function	protein tyrosine kinase collagen receptor activity
					Molecular Function	transmembrane receptor protein tyrosine kinase activity
					Biological Process	cell differentiation
					Biological Process	cell-matrix adhesion
					Biological Process	positive regulation of cell population proliferation
					Biological Process	regulation of cell-matrix adhesion
					Biological Process	reguaton of extracellular matrix organization
					Biological Process	transmembrane receptor protein tyrosine kinase signaling pathway
					Cellular Component	integral component of plasma membrane
					Cellular Component	receptor complex
			UHMK1	U2AF homology motif kinase 1	Molecular Function	ATP binding
					Molecular Function	protein serine/threonine kinase activity
					Molecular Function	ribonucleoprotein complex binding
					Molecular Function	RNA binding
					Biological Process	cell cycle arrest
					Biological Process	neuron projection development
					Biological Process	peptidyl-serine phosphorylation
					Biological Process	positive regulation of translational initiation
					Biological Process	protein autophosphorylation
					Biological Process	regulation of protein export from nucleus
					Cellular Component	Golgi apparatus
					Cellular Component	nucleoplasm
					Cellular Component	nucleus
					Cellular Component	axon
					Cellular Component	cytoplasm
					Cellular Component	dendrite cytoplasm
					Cellular Component	neuronal ribonucleoprotein granule
			LOC100629275	SLAM family member 9-like	NA	NA
7	18	52.8-53.3	OLA1	Obg-like ATPase 1	Molecular Function	ATPase activity
					Molecular Function	ATP binding
					Molecular Function	GTP binding
					Molecular Function	ribosomal large subunit binding
					Molecular Function	ribosome binding
					BIological Process	ATP metabolic process
					Cellular Component	centrosome
					Cellular Component	cytosol
					Cellular Component	nucleolus
					Cellular Component	cytoplasm
			CIR1	Corepressor interacting with RBPJ, 1	Molecular Function	protein-containing complex binding
					Molecular Function	protein kinase binding
					Molecular Function	transcription corepressor activity
					Biological Process	negative regulation of transcription, DNA-templated
					Cellular Component	centrosome
					Cellular Component	nuclear speck
					Cellular Component	protein-containing complex
			SCRN3	Secernin 3	Molecular Function	dipeptidase activity
					Biological Process	exocytosis
			GPR155	G protein-coupled receptor 155	Biological Process	intracellular signal transduction
					Biological Process	transmembrane transport
					Cellular Component	integral component of membrane
8	20	5.4-6.0	LYRM4	LYR motif containing 4	NA	NA
			FARS2	Phenylalanyl-tRNA synthetase 2, mitochondrial	Molecular Function	ATP binding
					Molecular Function	phenylalanine-tRNA ligase activity
					Molecular Function	tRNA binding
					Biological Process	phenylalanine-tRNA aminoacylation
					Biological Process	tRNA processing
					Cellular Component	mitochondrion
					Cellular Component	cytoplasm
9	16	54.6-55.2	LOC102149399	Uncharacterized	NA	NA
			ZCWPW2	Zinc finger CW-type and PWWP domain containing 2	Molecular Function	zinc ion binding
10	8	38.0-38.3	MPPE1	Metallophosphoesterase 1	Molecular Function	phosphoric diester hydrolase activity
					Biological Process	endoplasmic reticulum to Golgi vesicle-mediated transport
					Biological Process	GPI anchor biosynthetic process
					Cellular Component	endoplasmic reticulum
					Cellular Component	endoplasmic reticulum-Golgi intermediate compartment
			GNAL	G protein subunit alpha L	Molecular Function	G-protein beta/gamma-subunit complex binding
					Molecular Function	G protein-coupled receptor binding
					Molecular Function	GTPase activity
					Molecular Function	GTP binding
					Biological Process	adenylate cyclase-modulating G protein-coupled receptor signaling pathway
					Biological Process	sensory perception of smell
					Cellular Component	heterotrimeric G-protein complex
			CHMP1B	Spastin	Molecular Function	ATPase activity
					Molecular Function	ATP binding
					Molecular Function	isomerase activity
					Molecular Function	microtubule binding
					Molecular Function	microtubule-severing ATPase activity
					Biological Process	axonogenesis
					Biological Process	cytokinetic process
					Biological Process	cytoplasmic microtubule organization
					Biological Process	endoplasmic reticulum to Golgi vesicle-mediated transport
					Biological Process	metabolic process
					Biological Process	positiv regulation of microtubule depolymerization
					Biological Process	protein hexamerization
					Cellular Component	nucleus
					Cellular Component	centrosome
					Cellular Component	cytoskeleton
					Cellular Component	spindle
					Cellular Component	endoplasmic reticulum
					Cellular Component	membrane
					Cellular Component	protein
					Cellular Component	midbody
					Cellular Component	peinuclear region
					Cellular Component	cytoplasm
			LOC100058979	Proteasome assembly chaperone 2	Biological Process	proteasome assembly
					Cellular Component	cytosol
					Cellular Component	nucleus
